# Supplementary material for: Microencapsulated Isoniazid-Loaded Metal–Organic Frameworks for Pulmonary Administration of Antituberculosis Drugs
Source: Molecules. 2021 Oct 23;26(21):6408. doi: 10.3390/molecules26216408 (PMC8587908; doi:10.3390/molecules26216408)
Supplement: Supplementary file 1 [file molecules-26-06408-s001.zip]

Archive with 1 entries (1 files):
- molecules-1395584-supplementary.pdf
